# Supplementary material for: Molluscan RXR Transcriptional Regulation by Retinoids in a Drosophila CNS Organ Culture System
Source: Cells. 2022 Aug 11;11(16):2493. doi: 10.3390/cells11162493 (PMC9406730; doi:10.3390/cells11162493)
Supplement: Supplementary file 1 [file cells-11-02493-s001.zip]

Archive with 1 entries (1 files):
- cells-1703815-supplementary.pdf
